# Supplementary material for: Bayesian modeling and simulation to inform rare disease drug development early decision-making: Application to Duchenne muscular dystrophy
Source: PLoS One. 2022 Apr 28;17(4):e0247286. doi: 10.1371/journal.pone.0247286 (PMC9049549; doi:10.1371/journal.pone.0247286)
Supplement: S1 Appendix — (CPP) [file pone.0247286.s001.cpp]

$PARAM 
  TVKOUT = -0.814, 
  TVKIN = 5.67, 
  TVSCALAR = -11.8, 
  KCOV = 0.927, 
  MTIME = exp(0.280),
  TH6 =  5.37,
  ARM = 0,
  BLAGE = 5,
  DE = 0

$CMT SMWT 

$MAIN
double DIS = 0;
double SCALAR2 = 0;
double KIN = 0;
double KOUT = 0;
double EXPON = 0;
double SCALAR = 0;
double EXPTH6 = 0;
double KINDMD = 0;
double DEE = 0;

KOUT = exp(TVKOUT + ETAKOUT);

if(TIME <= MTIME) KIN = 0;
KINDMD = TVKIN * KCOV;
if(TIME > MTIME) KIN = exp(KINDMD + ETAKIN);

SCALAR = exp(TVSCALAR + ETASCALAR);

EXPTH6 = exp(TH6);
EXPON = (EXPTH6/(1 + EXPTH6));

SMWT_0 = 0;

if(ARM == 0) DEE = 0;
if(ARM == 1 & TIME < BLAGE) DEE = 0;
if(ARM == 1 & TIME >= BLAGE) DEE = (exp(DE)) / (1 + exp(DE));

$OMEGA @annotated @block
ETAKOUT: 1.29E-01  :KOUTdmd 
ETAKIN: 6.60E-02 5.40E-02    :KINdmd 
ETASCALAR: -6.32E-01 -2.95E-01  7.37    :SCALAR
  
$SIGMA 2000

$ODE
if(SOLVERTIME == 0) DIS = 0;
if(SOLVERTIME > 0) DIS = (SCALAR*exp((EXPON)*SOLVERTIME)) * (1 - DEE);
dxdt_SMWT = ((KIN)-(KOUT*SMWT*(1+DIS)));
  
$TABLE capture SIXMWT = SMWT + EPS(1);

$CAPTURE DIS DEE ARM
