# Supplementary material for: Bayesian modeling and simulation to inform rare disease drug development early decision-making: Application to Duchenne muscular dystrophy
Source: PLoS One. 2022 Apr 28;17(4):e0247286. doi: 10.1371/journal.pone.0247286 (PMC9049549; doi:10.1371/journal.pone.0247286)
Supplement: S2 Appendix — (CTL) [file pone.0247286.s002.ctl]

$SIZES LPAR=40

$PROB Run# temp

$INPUT C ID TIME SEQ DV EVID CMT PATIENT DOSE BLAGE ARM DEE DROP REP

$DATA ../temp.csv IGNORE=(C="C", PATIENT = 0)

$SUBROUTINE ADVAN13 TRANS1 TOL=12

$PRIOR NWPRI NTHETA=7, NETA=3, NEPS=1, NTHP=7, NETP=3, NEPP=0

$MODEL
COMP = (SMWT, DEFOBS)

$PK
KOUT = EXP(THETA(1) + ETA(1))
KIN1 = 0
KCOV = THETA(3)

KINDMD = THETA(2) * KCOV
KIN2 = EXP(KINDMD + ETA(2))

MTDIFF = 1
MTIME(1)= EXP(THETA(4))

KIN = KIN1*(1-MPAST(1)) + KIN2*(MPAST(1))

SCALAR = EXP(THETA(5) + ETA(3))

EXPON = (EXP(THETA(6))) / (1 + EXP(THETA(6)))

A_0(1) = 0

IF(ARM.EQ.0) DE = 0
IF(ARM.EQ.1) DE = (EXP(THETA(7))) / (1 + EXP(THETA(7)))

$DES
IF(T.EQ.0) DIS = 0                    
IF(T.GT.0) DIS = (SCALAR*EXP(T*(EXPON))) * (1-DE)

DADT(1) = KIN-(KOUT*A(1)*(1+DIS))

$ERROR
include '/opt/NONMEM/nm74/util/nonmem_reserved_general'
"USE NMBAYES_INT, ONLY: ITER_REPORT,BAYES_EXTRA_REQUEST,BAYES_EXTRA
"BAYES_EXTRA_REQUEST=1

 Y = F + ERR(1) 

SMWT = A(1)
IPRED = F

IF(BAYES_EXTRA==1 .AND. ITER_REPORT>=0) THEN
  IF(FIRST_WRITE_IPAR==0) THEN
    " OPEN(unit=50,FILE='./ipar'//TFI(PNM_NODE_NUMBER)//'.txt') 
    FIRST_WRITE_IPAR=1
  ENDIF
  " WRITE(50,'(I12,1X,F14.0,13(1X,1PG12.5))') ITER_REPORT, ID, ETA(1), ETA(2), ETA(3)
ENDIF

$THETA
-0.814   ;[1/year] KOUT LOGD
5.67  ;[meters/year] KIN LOGD
0.927  ;[na] KCOV LOGD
0.280   ;[years] MTIME LOGD
-11.8  ;[na] Scalar LOGD
5.37  ;[na] EXPON LOGD
4  ; DE

$OMEGA BLOCK (3)
0.129          ;[P] KOUTdmd
0.0660          ;[P] cov21
0.0540          ;[P] KINdmd
-0.632          ;[P] cov31
-0.295          ;[P] cov32
7.37           ;[P] SCALAR

$SIGMA
2000

; priors ~~~~~~~~~~~~~~~~~~

$THETAP ;prior mode for thetas
-0.814 FIX
5.67 FIX
0.927 FIX
0.280 FIX
-11.8 FIX
5.37 FIX
4 FIX ;uninformative for DE parameter

$THETAPV BLOCK(6) ;var-cov for prior on thetas --> uncertainty for thetas
1.70E-02 FIX
1.49E-02  1.36E-02
1.00E-04  1.96E-05  2.13E-05
1.93E-02  1.82E-02  1.26E-04  5.24E-02
-1.13E-02 -8.99E-03  1.32E-05 -6.61E-03  6.23E-02
-6.56E-03 -7.65E-03  3.24E-04 -6.77E-03 -6.79E-02  1.38E+00

$THETAPV ;uninformative prior for DE parameter 
4

$OMEGAP BLOCK(3)
1.29E-01 FIX      
6.60E-02 5.40E-02
-6.32E-01 -2.95E-01 7.37

$OMEGAPD (159 FIX); df for each $omega block
  
$EST METHOD=BAYES MUM=NNNNNN
NBURN = 5000 NITER = 10000 SEED = 1111
PRINT = 1 NOABORT FILE = temp.TXT
$COV PRINT = E UNCONDITIONAL
$TABLE ID TIME PRED IPRED EVID ETA1 ETA2 ETA3 KOUT KIN2 SCALAR EXPON RES CWRES SMWT DIS NOPRINT ONEHEADER FILE=./temp.tab
